# Supplementary material for: HIV-1-induced nuclear invaginations mediated by VAP-A, ORP3, and Rab7 complex explain infection of activated T cells
Source: Nat Commun. 2023 Aug 10;14:4588. doi: 10.1038/s41467-023-40227-8 (PMC10415338; doi:10.1038/s41467-023-40227-8)
Supplement: Supplementary file 11 — Source Data [file 41467_2023_40227_MOESM11_ESM.zip]

Archive with 5 entries (4 files):
- Source Data folder/
- Source Data folder/Data Source file.xlsx
- __MACOSX/Source Data folder/._Data Source file.xlsx
- Source Data folder/Uncropped blots.pdf
- __MACOSX/Source Data folder/._Uncropped blots.pdf
