# Supplementary material for: HIV-1-induced nuclear invaginations mediated by VAP-A, ORP3, and Rab7 complex explain infection of activated T cells
Source: Nat Commun. 2023 Aug 10;14:4588. doi: 10.1038/s41467-023-40227-8 (PMC10415338; doi:10.1038/s41467-023-40227-8)
Supplement: Supplementary file 11 — Source Data [file 41467_2023_40227_MOESM11_ESM.zip › Source Data folder/Data Source file.xlsx]

## Sheet: Fig 1c
IN-2 Nu/Cy ratio per cell
Cells	Hours
	1	3	5
1	0.25331	0.359598	0.639219
2	0.220979	0.209309	0.559599
3	0.283307	0.295116	0.580937
4	0.080375	0.428096	0.399038
5	0.299592	0.238545	0.483135
6	0.024463	0.497883	0.319119
7	0.018721	0.426054	0.407526
8	0.157565	0.255935	0.405034
9	0.065581	0.39698	0.543271
10	0.277038	0.34371	0.518934
11	0.070059	0.124753	0.654641
12	0.212525	0.3721	0.314905
13	0.232024	0.419884	0.544831
14	0.150961	0.185121	0.703
15	0.186347	0.221748	0.492937
16	0.219071	0.378487	0.387145
17	0.212097	0.212244	0.461935
18	0.177233	0.344966	0.551023
19	0.123597	0.490392	0.540487
20	0.232594	0.803975	0.432636
21	0.1231	0.25108	0.496315
22	0.044691	0.405651	0.404631
23	0.005632	0.260569	0.580672
24	0.221675	0.307098	0.541531
25	0.261511	0.156374	0.613075
26	0.021373	0.314917	0.561935
27	0.09894	0.284854	0.441414
28	0.176928	0.377319	0.452076
29	0.10514	0.279945	0.47334
30	0.046796	0.363141	0.53437
31	0.015994	0.319268	0.821818
32	0.195162	0.129326	0.615319
33	0.029682	0.191916	0.532266
34	0.117649	0.467404	0.62065
35	0.112421	0.390194	0.63298
36	0.151307	0.315354	0.489688
37	0.226177	0.413781	0.63538
38	0.073145	0.546436	0.640478
39	0.107169	0.549038	0.684532
40	0.134662	0.644319	0.659395
41	0.155697	0.56235	0.459365
42	0.135254	0.434146	0.390675
43	0.186714	0.334798	0.338406
44	0.0887	0.240152	0.314113
45	0.225129	0.381089	0.307074
46	0.068051	0.573717	0.186753
47	0.163799	0.411515	0.325695
48	0.240174	0.493881	0.286052
49	0.265532	0.452468	0.20457
50	0.118594	0.26436	0.378336
Mean	0.148285	0.362427	0.491245
SD	0.0815621	0.136071	0.134791

## Sheet: Fig 1d
Total IN-2 intensity (arbitrary units)
Hours	Nucleoplasm
	Exp 1	Exp 2	Exp 3		Mean	SD
1	192586	250167	190510		211087	33859.5
3	709299	439992	500163		549818	141354
5	719190	668520	457601		615104	138734
Hours	Cytoplasm
	Exp 1	Exp 2	Exp 3		Mean	SD
1	1025644	1245067	1297248		1.18932e+06	144128
3	1042466	876989	1008237		975897	87350.3
5	940877	758456	891570		863634	94364.5

## Sheet: Fig 1f
Number of NEI per 100 cells
	Type I NEI
	Exp 1	Exp 2	Exp 3		Mean	SD
control	40	30	43		37.6667	6.80686
HIV	35	26	34		31.6667	4.93288
	Type II NEI
	Exp 1	Exp 2	Exp 3		Mean	SD
control	24	21	27		24	3
HIV	65	60	56		60.3333	4.50925

## Sheet: Fig 1h
Total cellular IN-2 intensity (arbitrary units)
n	control	DNS
Exp 1	8.34424	0.28818
Exp 2	10.1922	0.15754
Exp 3	8.01891	0.17683
Mean	8.85178	0.207517
SD	1.17217	0.0705192

## Sheet: Fig 1m
Pearson's R coefficient IN-2 versus Rab-RFP
Cells	Rab5-RFP					Cells	Rab7-RFP
	Infection time (min)						Infection time (min)
	15	30	45	60			15	30	45	60
1	0.86	0.37	0.29	0.16		1	0.16	0.52	0.75	0.85
2	0.96	0.24	0.18	0.17		2	0.04	0.39	0.65	0.9
3	0.99	0.36	0.25	0.04		3	0.07	0.43	0.84	0.93
4	0.89	0.42	0.07	0.13		4	0.1	0.36	0.64	0.86
5	0.97	0.2	0.14	0.03		5	0.19	0.41	0.84	0.75
6	0.93	0.19	0.21	0.09		6	0.12	0.29	0.72	0.9
7	0.96	0.29	0.24	0.1		7	0.23	0.26	0.71	0.73
8	0.92	0.38	0.11	0.06		8	0.22	0.43	0.79	0.94
9	0.98	0.41	0.04	0.1		9	0.06	0.31	0.61	0.83
10	0.82	0.29	0.13	0.01		10	0.18	0.4	0.75	0.88
11	0.95	0.62	0.31	0.14		11	0.12	0.48	0.59	0.99
12	0.94	0.59	0.19	0.08		12	0.12	0.25	0.7	0.96
13	0.98	0.49	0.14	0.13		13	0.01	0.47	0.87	0.86
14	0.97	0.27	0.19	0.09		14	0.12	0.41	0.69	0.98
15	0.89	0.28	0.04	0.08		15	0.1	0.42	0.58	0.88
16	0.9	0.42	0.17	0.11		16	0.2	0.3	0.66	0.83
17	0.8	0.17	0.25	0.04		17	0.02	0.31	0.73	0.96
18	0.92	0.25	0.11	0.18		18	0.16	0.35	0.7	0.79
19	0.96	0.26	0.12	0.16		19	0.13	0.41	0.74	0.83
20	0.92	0.28	0.21	0.21		20	0.24	0.37	0.85	0.84
21	0.89	0.31	0.19	0.19		21	0.18	0.51	0.89	0.95
22	0.86	0.3	0.14	0.17		22	0.14	0.42	0.86	0.82
23	0.83	0.2	0.2	0.05		23	0.06	0.33	0.78	0.93
24	0.8	0.33	0.1	0.23		24	0.07	0.35	0.62	0.87
25	0.81	0.35	0.24	0.1		25	0.05	0.54	0.76	0.96
Mean	0.908	0.3308	0.1704	0.114		Mean	0.1236	0.3888	0.7328	0.8808
SD	0.0608961	0.114888	0.072081	0.0593015		SD	0.0660732	0.0790738	0.0913564	0.0699952

## Sheet: Fig 2f
NEI with specific antigen in HIV-gag-iGFP infected cells (%)
n	Rab7	Lamp1	Rab7 Lamp1	none
Exp 1	72.37	2.63	3.95	21.05
Exp 2	63.16	1.32	3.95	31.58
Exp 3	68.35	2.53	2.53	26.58
Mean	67.96	2.16	3.47667	26.4033
SD	4.61737	0.729178	0.819837	5.26722

## Sheet: Fig 3b
SUN2+ NEI containing IN-2 (%)
n	scrambled	shVAP-A	shVAP-B	shORP3
Exp 1	58.62	11.27	45.74	10.96
Exp 2	50	8.05	55	15.58
Exp 3	48.08	6.42	42	10.45
Mean	52.2333	8.58	47.58	12.33
SD	5.61371	2.46806	6.69247	2.82611

## Sheet: Fig 3c
IN-2 Nu/Cy ratio per cell
Cells	scrambled	shVAP-A	shVAP-B	shORP3
1	0.305	0.0567	0.4067	0.0747
2	0.3889	0.0654	0.1262	0.0538
3	0.1288	0.0588	0.1636	0.0206
4	0.2638	0.0509	0.1318	0.0736
5	0.1984	0.0723	0.136	0.0712
6	0.1996	0.0698	0.1663	0.0671
7	0.1187	0.0691	0.1157	0.0682
8	0.2657	0.0802	0.2497	0.0867
9	0.228	0.0712	0.1834	0.1114
10	0.1875	0.0477	0.1135	0.1386
11	0.1516	0.0398	0.1591	0.1411
12	0.2516	0.0113	0.073	0.0958
13	0.1657	0.0213	0.1564	0.001
14	0.2437	0.043	0.1606	0.001
15	0.1579	0.0545	0.075	0.0434
16	0.0325	0.0096	0.0827	0.001
17	0.0618	0.0165	0.0853	0.0151
18	0.0087	0.0001	0.0782	0.001
19	0.0898	0.0001	0.0897	0.001
20	0.0437	0.0451	0.1313	0.0486
21	0.234	0.0326	0.1368	0.0013
22	0.1915	0.0001	0.1665	0.0467
23	0.1995	0.1034	0.223	0.0046
24	0.1882	0.0643	0.0755	0.0331
25	0.1959	0.0001	0.1968	0.0022
26	0.1384	0.0307	0.0798	0.0113
27	0.1613	0.0416	0.114	0.0515
28	0.1215	0.0858	0.0714	0.011
29	0.1877	0.0737	0.202	0.0192
30	0.0817	0.0485	0.1511	0.0496
31	0.0891	0.0602	0.13	0.001
32	0.1026	0.019	0.1073	0.0136
33	0.0648	0.0431	0.1654	0.0342
34	0.1431	0.0293	0.1381	0.0715
35	0.1584	0.0318	0.1675	0.075
36	0.2372	0.027	0.1145	0.001
37	0.0875	0.0573	0.1713	0.0544
38	0.1163	0.0117	0.0955	0.0629
39	0.0871	0.0496	0.1818	0.07
40	0.1333	0.0872	0.1479	0.1094
41	0.1569	0.065	0.1023	0.0425
42	0.1383	0.0457	0.3645	0.1199
43	0.0832	0.0434	0.1258	0.0125
44	0.0771	0.0502	0.1797	0.0026
45	0.109	0.0625	0.1523	0.0279
46	0.0823	0.0432	0.104	0.0417
47	0.1108	0.0518	0.1189	0.0841
48	0.1009	0.0559	0.0985	0.1032
49	0.0953	0.0243	0.0873	0.0632
50	0.1046	0.0218	0.0724	0.0981
51	0.1431	0.0501	0.2376	0.0287
52	0.0948	0.0328	0.1238	0.0225
53	0.2533	0.0186	0.1935	0.0549
54	0.221	0.0564	0.1019	0.0681
55	0.2833	0.0407	0.1175	0.0169
56	0.0804	0.0568	0.1109	0.001
57	0.2996	0.0802	0.1486	0.001
58	0.0245	0.0342	0.1454	0.0032
59	0.0187	0.0124	0.123	0.001
60	0.1576	0.0143	0.1457	0.001
61	0.0656	0.0129	0.0667	0.0444
62	0.277	0.0111	0.1059	0.0547
63	0.0701	0.0158	0.1239	0.117
64	0.2125	0.0153	0.1087	0.073
65	0.232	0.0151	0.1324	0.0693
66	0.151	0.0176	0.1296	0.0779
67	0.1863	0.0156	0.1485	0.063
68	0.2191	0.0104	0.2029	0.0399
69	0.2121	0.0087	0.1308	0.0226
70	0.1772	0.0025	0.121	0.01
71	0.1236	0.0047	0.1292	0.021
72	0.2326	0.0094	0.1499	0.1518
73	0.1231	0.0119	0.1279	0.0603
74	0.0447	0.0021	0.1357	0.0633
75	0.0056	0.0036	0.1728	0.0164
76	0.2217	0	0.143	0.0118
77	0.2615	0	0.1465	0.0045
78	0.0214	0.0099	0.16	0.0161
79	0.0989	0.0071	0.4474	0.0156
80	0.1769	0	0.1388	0.0147
81	0.1051	0.0226	0.18	0.0149
82	0.0468	0.0141	0.145	0.019
83	0.016	0	0.1496	0.0244
84	0.1952	0.0067	0.1829	0.0303
85	0.0297	0.0091	0.1273	0.0309
86	0.1176	0.0188	0.2747	0.021
87	0.1124	0.0161	0.2017	0.0002
88	0.1513	0.0106	0.1248	0.0002
89	0.2262	0.0132	0.175	0.0095
90	0.0731	0.0042	0.0803	0.0002
91	0.1072	0.0094	0.1721	0.0033
92	0.1347	0.0064	0.1766	0.0002
93	0.1557	0.007	0.0825	0.0002
94	0.1353	0.0059	0.091	0.0106
95	0.1867	0.0126	0.0939	0.0003
96	0.0887	0.0026	0.086	0.0102
97	0.2251	0.0109	0.0986	0.001
98	0.0681	0.0191	0.1444	0.0073
99	0.1638	0.0142	0.1505	0.0005
100	0.2402	0.01	0.1832	0.0025
101	0.2655	0.0095	0.2453	0.0113
102	0.1186	0.011	0.083	0.0024
103	0.1195	0.0137	0.2164	0.0042
104	0.1971	0.0095	0.0878	0.0109
105	0.148	0.0066	0.1254	0.0002
106	0.1383	0.0077	0.0786	0.003
107	0.2634	0.0069	0.2667	0.0075
108	0.3147	0.006	0.1995	0.0157
109	0.2517	0.0085	0.1715	0.0164
110	0.2248	0.0082	0.1417	0.0002
111	0.1864	0.0081	0.2183	0.0119
112	0.0961	0.0094	0.1823	0.0138
113	0.162	0.0083	0.221	0.0082
114	0.1162	0.0056	0.2511	0.0128
115	0.0541	0.0047	0.2808	0.005
116	0.0589	0.0013	0.3009	0.014
117	0.0225	0.0025	0.1919	0.0015
118	0.1249	0.005	0.1561	0.0003
119	0.1786	0.0064	0.1081	0.0033
120	0.1825	0.0011	0.385	0.0049
121	0.2047	0.0019	0.2328	0.0098
122	0.2107	0	0.2897	0.0121
123	0.1906	0	0.1609	0.0074
124	0.1264	0.0053	0.1098	0.0115
125	0.0474	0.0038	0.1256	0.0034
126	0.1867	0	0.104	0.0026
127	0.1306	0.0121	0.0769	0.0064
128	0.0754	0.0075	0.0637	0.008
129	0.0687	0	0.2091	0.002
130	0.2516	0.0036	0.1089	0.0001
131	0.2906	0.0049	0.2	0.0001
132	0.167	0.01	0.1	0.0004
133	0.1363	0.0086	0.1	0.0001
134	0.2015	0.0057	0.05	0.0001
135	0.1322	0.007	0.05	0.0052
136	0.0789	0.0022	0.049	0.0064
137	0.1605	0.005	0.046	0.0137
138	0.2496	0.0034	0.048	0.0085
139	0.1714	0.0037	0.02	0.0081
140	0.0787	0.0032	0.03	0.0091
141	0.1075	0.0067	0.002	0.0074
142	0.2087	0.0014	0.012	0.0047
143	0.288	0.0058	0.0999	0.0026
144	0.1375	0.0102	0.081	0.0012
145	0.1009	0.0076	0.0666	0.0025
146	0.2143	0.0053	0.0333	0.0178
147	0.1069	0.0051	0.009	0.0071
148	0.3172	0.0059	0.0433	0.0074
149	0.1484	0.0073	0.0346	0.0087
150	0.1998	0.005	0.221	0.0063
Mean	0.152997	0.0221073	0.141361	0.0272973
SD	0.0757078	0.0238112	0.0729422	0.0342092

## Sheet: Fig 3g
GFP+ cells (%)
n	scrambled	shVAP-A	shVAP-B	shORP3
Exp 1	38.36	6.87	36.12	1.98
Exp 2	36.84	3.7	37.6	1.94
Exp 3	38.41	3.1	41.46	2.11
Mean	37.87	4.55667	38.3933	2.01
SD	0.892356	2.02574	2.75698	0.0888819

## Sheet: Fig 4e
SUN2+ NEI containing IN-2 (%)
n	DMSO	ICZ	PRR851	PRR846
Exp 1	46.3	7	12.2	39.2
Exp 2	56	8.3	24	45.2
Exp 3	61.9	15.6	8.3	56.8
Mean	54.7333	10.3	14.8333	47.0667
SD	7.87676	4.63573	8.17455	8.94725

[truncated: 39 more sheets: Fig 4f, Fig 4k, Fig 5b, Fig 5d, Fig 5f, Fig 5g, Fig 6b, Fig 6d, Fig 6e, Fig 6h, Fig 6j, Fig 8c, Fig 8g, Fig 8i, Fig 9b, Fig 9c, Suppl Fig 3a, Suppl Fig 3b, Suppl Fig 5a, Suppl Fig 5b …]
